# Supplementary material for: Drought, Salinity, and Low Nitrogen Differentially Affect the Growth and Nitrogen Metabolism of Sophora japonica (L.) in a Semi-Hydroponic Phenotyping Platform
Source: Front Plant Sci. 2021 Oct 1;12:715456. doi: 10.3389/fpls.2021.715456 (PMC8522681; doi:10.3389/fpls.2021.715456)
Supplement: Supplementary file 1 [file Data_Sheet_1.ZIP]

Archive with 3 entries (2 files):
- Supplementary file/
- Supplementary file/Figure S1.docx
- Supplementary file/Table S1 & Table S2.xlsx
